# Supplementary material for: A siRNA targets and inhibits a broad range of SARS‐CoV‐2 infections including Delta variant
Source: EMBO Mol Med. 2022 Feb 21;14(4):e15298. doi: 10.15252/emmm.202115298 (PMC8988202; doi:10.15252/emmm.202115298)
Supplement: Supplementary file 4 — Source Data for Figure 2 [file EMMM-14-e15298-s002.xlsx]

## Sheet: FIG2B
Alpha variants	Viral RNA Inhibition(%)
C6G25S Concentration (nM)	Experiment 1	Experiment 2	Experiment 3
10	94.6005	95.8658	96.0283
2	85.7185	86.5286	82.6462
0.4	44.6277	49.4915	42.1495
0.08	12.1244	6.16983	4.95724
0.016	-5.62518	3.0139	19.4006
Gamma variants	Viral RNA Inhibition(%)
C6G25S Concentration (nM)	Experiment 1	Experiment 2	Experiment 3
10	97.6874	98.9114	98.4915
2	83.3753	88.6309	85.967
0.4	34.3768	42.5451	46.1293
0.08	0	0	5.47881
0.016	0	6.84747	0
Delta variants	Viral RNA Inhibition(%)
C6G25S Concentration (nM)	Experiment 1	Experiment 2	Experiment 3
10	99.0972	99.0094	99.1476
2	94.166	95.477	94.713
0.4	58.7578	60.1123	70.8548
0.08	34.8809	37.8828	66.5287
0.016	21.5765	20.2838	31.4177
Epsilon variants	Viral RNA Inhibition(%)
C6G25S Concentration (nM)	Experiment 1	Experiment 2	Experiment 3
10	93.2632	96.7474	96.9137
2	72.8689	77.0641	74.9979
0.4	26.0615	41.1133	35.65
0.08	7.79155	7.2299	5.45012
0.016	0.686922	0	0
