# Supplementary material for: A siRNA targets and inhibits a broad range of SARS‐CoV‐2 infections including Delta variant
Source: EMBO Mol Med. 2022 Feb 21;14(4):e15298. doi: 10.15252/emmm.202115298 (PMC8988202; doi:10.15252/emmm.202115298)
Supplement: Supplementary file 5 — Source Data for Figure 3 [file EMMM-14-e15298-s003.xlsx]

## Sheet: FIG3D
Treatment	C6G25S positive cells (%)
Control-1	0.456544
Control-2	0.920108
Control-3	0.931296
Control-4	0.7034
Control-5	1.85949
C6G25S intranasal-1	19.7877
C6G25S intranasal-2	34.3447
C6G25S intranasal-3	17.9963
C6G25S intranasal-4	16.0261
C6G25S intranasal-5	31.7153
C6G25S inhalation-1	46.8978
C6G25S inhalation-2	54.726
C6G25S inhalation-3	47.9125
C6G25S inhalation-4	34.5466
C6G25S inhalation-5	36.1484

## Sheet: FIG3E
Treatment	siRNA amount (ng/g)
C6G25S nasal-1	50.78
C6G25S nasal-2	132.96
C6G25S nasal-3	167.32
C6G25S lung-1	766.26
C6G25S lung-2	435.84
C6G25S lung-3	846.58

## Sheet: FIG3F
Treatment	siRNA amount (ng/g)
C6G25S nasal-1	907.91
C6G25S nasal-2	721.74
C6G25S nasal-3	572.18
C6G25S lung-1	174.19
C6G25S lung-2	1034.98
C6G25S lung-3	662.82
