# Supplementary material for: A siRNA targets and inhibits a broad range of SARS‐CoV‐2 infections including Delta variant
Source: EMBO Mol Med. 2022 Feb 21;14(4):e15298. doi: 10.15252/emmm.202115298 (PMC8988202; doi:10.15252/emmm.202115298)
Supplement: Supplementary file 6 — Source Data for Figure 4 [file EMMM-14-e15298-s005.xlsx]

## Sheet: FIG4A
Viral RNA copies		Plaque assay
Treated animal	Virus copies/ug (Log 10)	Treated animal	PFU/g (Log 10)
Control-1	5.78712	Control-1	5.01703
Control-2	5.5465	Control-2	4.68124
Control-3	5.83524	Control-3	5.25527
Control-4	6.09851	Control-4	5.47712
Control-5	5.46723	Control-5	4.96379
C6G25S-1	2.28535	C6G25S-1	0
C6G25S-2	2.56277	C6G25S-2	0
C6G25S-3	2.69866	C6G25S-3	0
C6G25S-4	1.50686	C6G25S-4	0
C6G25S-5	2.28252	C6G25S-5	0

## Sheet: FIG4B
Viral RNA copies		Plaque assay
Treated animal	Virus copies/ug (Log 10)	Treated animal	PFU/g (Log 10)
Control-1	6.2511	Control-1	4.716
Control-2	6.40962	Control-2	4.50515
Control-3	5.70474	Control-3	5.07918
Control-4	5.15556	Control-4	4.18184
C6G25S-1	5.16971	C6G25S-1	3.60206
C6G25S-2	2.65874	C6G25S-2	0
C6G25S-3	2.31338	C6G25S-3	0
C6G25S-4	4.6913	C6G25S-4	3.74819
C6G25S-5	4.61486	C6G25S-5	2.98227

## Sheet: FIG4C
Viral RNA copies		Plaque assay
Treated animal	Virus copies/ug (Log 10)	Treated animal	PFU/g (Log 10)
Control-1	6.50956	Control-1	4.38739
Control-2	6.32122	Control-2	4.45332
Control-3	6.10518	Control-3	4.32634
Control-4	6.10518	Control-4	4.38021
Control-5	6.54279	Control-5	4.45939
C6G25S-1	4.85328	C6G25S-1	0
C6G25S-2	4.65386	C6G25S-2	0
C6G25S-3	4.61785	C6G25S-3	0
C6G25S-4	3.61799	C6G25S-4	0
C6G25S-5	4.53753	C6G25S-5	0

## Sheet: FIG4D
Viral RNA copies						Plaque assay
Day2			Day3			Day2		Day3
Treated animal	Virus copies/ug (Log 10)	Relative RNA level (%)	Treated animal	Virus copies/ug (Log 10)	Relative RNA level (%)	Treated animal	PFU/g (Log 10)	Treated animal	PFU/g (Log 10)
Control-1	6.50956	142.211	Control-1	6.87731	106.351	Control-1	4.38739	Control-1	3.18184
Control-2	6.32122	92.1711	Control-2	6.54334	49.2925	Control-2	4.45332	Control-2	3.34242
Control-3	6.10518	56.0478	Control-3	6.48236	42.8347	Control-3	4.32634	Control-3	3.44716
Control-4	6.10518	56.0478	Control-4	6.97314	132.61	Control-4	4.38021	Control-4	3.83251
Control-5	6.54279	153.522	Control-5	6.70887	72.1622	Control-5	4.45939	Control-5	4.01703
C6G25S-1	6.21597	72.3346	Control-6	7.14448	196.749	C6G25S-1	3.68124	Control-6	4
C6G25S-2	5.83929	30.3855	C6G25S-1	6.17744	21.2263	C6G25S-2	3.68124	C6G25S-1	3.03342
C6G25S-3	5.32413	9.27904	C6G25S-2	6.14549	19.721	C6G25S-3	3.20412	C6G25S-2	2.85733
C6G25S-4	4.14977	0.621084	C6G25S-3	5.9364	12.1854	C6G25S-4	0	C6G25S-3	0
C6G25S-5	5.85314	31.3701	C6G25S-4	5.2888	2.74311	C6G25S-5	2.90309	C6G25S-4	0
			C6G25S-5	5.87542	10.589			C6G25S-5	2.60206
			C6G25S-6	5.3556	3.19916			C6G25S-6	2.38021
