# Supplementary material for: A siRNA targets and inhibits a broad range of SARS‐CoV‐2 infections including Delta variant
Source: EMBO Mol Med. 2022 Feb 21;14(4):e15298. doi: 10.15252/emmm.202115298 (PMC8988202; doi:10.15252/emmm.202115298)
Supplement: Supplementary file 7 — Source Data for Figure 5 [file EMMM-14-e15298-s004.xlsx]

## Sheet: FIG5F
	Relative stained area (%)
Treatment	Ly6G	F4/80	CD3
Control-1	70.8862	94.8626	105.341
Control-2	42.9727	92.9165	74.184
Control-3	150.6	89.829	130.564
Control-4	67.0164	130.55	89.0208
Control-5	168.525	91.8419	100.89
C6G25S-1	30.8471	32.5131	32.6409
C6G25S-2	27.4794	46.3058	50.4451
C6G25S-3	10.9542	52.2276	28.1899
C6G25S-4	14.921	77.3305	47.4777
C6G25S-5	24.9374	57.2121	44.5104

## Sheet: FIG5G
Treatment	Signal Intensity (ISH Probe)
Control-1	130875
Control-2	5987
Control-3	68350
Control-4	80003
Control-5	2717
C6G25S-1	4121
C6G25S-2	1452
C6G25S-3	849
C6G25S-4	1780
C6G25S-5	837

## Sheet: FIG5H
	A	B	C	D	E	Score
control-1	2	2	0	2	2	0.86
control-2	2	2	0	1	2	0.79
control-3	1	2	0	2	1	0.64
control-4	1	2	0	1	2	0.59
control-5	2	2	0	1	1	0.77
C6G25S-1	0	0	0	0	0	0
C6G25S-2	0	1	0	0	0	0.14
C6G25S-3	0	0	0	0	1	0.02
C6G25S-4	0	0	0	0	1	0.02
C6G25S-5	0	0	0	0	0	0
Score = [(20 X A) + (14 X B) +(7 X C) 1 (7 X D) + (2 X E)]/100
